# Supplementary material for: Environmentally Relevant Concentrations of Tetracycline Promote Horizontal Transfer of Antimicrobial Resistance Genes via Plasmid-Mediated Conjugation
Source: Foods. 2024 Jun 6;13(11):1787. doi: 10.3390/foods13111787 (PMC11171790; doi:10.3390/foods13111787)
Supplement: Supplementary file 1 [file foods-13-01787-s001.zip]

Archive with 1 entries (1 files):
- foods-3036528-supplementary.pdf
